# Supplementary material for: Targeted Deletion in the Basal Body Protein Talpid3 Leads to Loss of Primary Cilia in Embryonic Stem Cells and Defective Lineage-Specific Differentiation
Source: Cells. 2024 Nov 25;13(23):1957. doi: 10.3390/cells13231957 (PMC11639927; doi:10.3390/cells13231957)
Supplement: Supplementary file 1 [file cells-13-01957-s001.zip]

Archive with 1 entries (1 files):
- cells-3276826-supplementary.pdf
